# Supplementary material for: SSR-Based Analysis of Genetic Diversity and Resistance to Barley Scald and Net Blotch in a Collection of Barley from Kazakhstan
Source: Genes (Basel). 2026 Feb 25;17(3):261. doi: 10.3390/genes17030261 (PMC13025345; doi:10.3390/genes17030261)
Supplement: Supplementary file 1 [file genes-17-00261-s001.zip › Supplementary Table S1.xlsx]

## Sheet: Sheet1
ID	Accession name	Breeding organization
QB_143	Nutans 1368 (Ulan)	Karagnada Agricultural Experimental Station
QB_144	Medicum 1523	Karagnada Agricultural Experimental Station
QB_145	Medicum 1553	Karagnada Agricultural Experimental Station
QB_146	Line 2-19-35	Karabalyk Agricultural Experimental Station
QB_147	F4 2022 2115 х L 2-19-35	Karabalyk Agricultural Experimental Station
QB_148	Karagandiinskiy 5	Karagnada Agricultural Experimental Station
QB_149	Karagandiinskiy 6	Karagnada Agricultural Experimental Station
QB_150	Medicum 8955	Karagnada Agricultural Experimental Station
QB_151	Karabalykskiy 150	Karabalyk Agricultural Experimental Station
QB_152	6/98-20	Kazakh Research Institute of Agriculture and Plant Growing
QB_153	26/98-8	Kazakh Research Institute of Agriculture and Plant Growing
QB_154	3/95-12	Kazakh Research Institute of Rice Growing
QB_155	99/99-9	Kazakh Research Institute of Rice Growing
QB_156	ASHOS-176	Aktobe Agricultural Experimental Station
QB_157	ASHOS-193	Aktobe Agricultural Experimental Station
QB_158	Medicum 11	Karagnada Agricultural Experimental Station
QB_159	Karagandiinskiy 2	Karagnada Agricultural Experimental Station
QB_160	Medicum 142	Karagnada Agricultural Experimental Station
QB_161	Karagandiinskiy 7	Karagnada Agricultural Experimental Station
QB_162	Medicum 104	Karagnada Agricultural Experimental Station
QB_163	Medicum 176	Karagnada Agricultural Experimental Station
QB_164	Medicum 127	Karagnada Agricultural Experimental Station
QB_165	Medicum 156	Karagnada Agricultural Experimental Station
QB_166	Medicum 163	Karagnada Agricultural Experimental Station
QB_167	Medicum 101	Karagnada Agricultural Experimental Station
QB_168	Medicum 373	Karagnada Agricultural Experimental Station
QB_169	Medicum 349	Karagnada Agricultural Experimental Station
QB_170	Medicum 365	Karagnada Agricultural Experimental Station
QB_171	Ubagan	Karabalyk Agricultural Experimental Station
QB_172	Granal	Karabalyk Agricultural Experimental Station
QB_173	Karabalykskiy 110	Karabalyk Agricultural Experimental Station
QB_174	Druzhnyi	Karabalyk Agricultural Experimental Station
QB_175	Medicum 85	Karabalyk Agricultural Experimental Station
QB_176	19-89-01	Karabalyk Agricultural Experimental Station
QB_177	27-121-01	Karabalyk Agricultural Experimental Station
QB_178	33-144-01	Karabalyk Agricultural Experimental Station
QB_179	40-177-01	Karabalyk Agricultural Experimental Station
QB_180	Tulpar	Karabalyk Agricultural Experimental Station
QB_181	Rannyi	Karabalyk Agricultural Experimental Station
QB_182	Granal 447	Karabalyk Agricultural Experimental Station
QB_183	Baisheshek	Krasnovodopad Agricultural Experimental Station
QB_184	L-2-98/0	Krasnovodopad Agricultural Experimental Station
QB_185	L-6-97	Krasnovodopad Agricultural Experimental Station
QB_186	L-11/Т-26	Krasnovodopad Agricultural Experimental Station
QB_187	L-14/Т-26	Krasnovodopad Agricultural Experimental Station
QB_188	L-28AG	Krasnovodopad Agricultural Experimental Station
QB_189	Asem	Kazakh Research Institute of Agriculture and Plant Growing
QB_190	Saule	Kazakh Research Institute of Agriculture and Plant Growing
QB_191	3/24-01	Kazakh Research Institute of Agriculture and Plant Growing
QB_192	3/95-14	Kazakh Research Institute of Agriculture and Plant Growing
QB_193	11/80-1	Kazakh Research Institute of Agriculture and Plant Growing
QB_194	44/87-14	Kazakh Research Institute of Agriculture and Plant Growing
QB_195	49/86-1	Kazakh Research Institute of Agriculture and Plant Growing
QB_196	76/86-241c	Kazakh Research Institute of Agriculture and Plant Growing
QB_197	93/80-12	Kazakh Research Institute of Agriculture and Plant Growing
QB_198	99/99-1	Kazakh Research Institute of Agriculture and Plant Growing
QB_199	99/99-7	Kazakh Research Institute of Agriculture and Plant Growing
QB_200	99/99-8	Kazakh Research Institute of Agriculture and Plant Growing
QB_201	12/00-7	Kazakh Research Institute of Rice Growing
QB_202	103/99-11	Kazakh Research Institute of Rice Growing
QB_203	83/80-2	Kazakh Research Institute of Rice Growing
QB_204	103/99-1	Kazakh Research Institute of Rice Growing
QB_205	41/99-7	Kazakh Research Institute of Rice Growing
QB_206	25/00-21	Kazakh Research Institute of Rice Growing
QB_207	59/87-30	Kazakh Research Institute of Rice Growing
QB_208	74/99-4	Kazakh Research Institute of Rice Growing
QB_209	1/99-3	Kazakh Research Institute of Rice Growing
QB_210	1/99-1	Kazakh Research Institute of Rice Growing
QB_211	103/99-13	Kazakh Research Institute of Rice Growing
QB_212	122/99-6	Kazakh Research Institute of Rice Growing
QB_213	2/99-4	Kazakh Research Institute of Rice Growing
QB_214	65/99-14	Kazakh Research Institute of Rice Growing
QB_215	Arna	Kazakh Research Institute of Agriculture and Plant Growing
QB_216	ASHOS-164	Aktobe Agricultural Experimental Station
QB_218	ASHOS-168	Aktobe Agricultural Experimental Station
QB_219	ASHOS-169	Aktobe Agricultural Experimental Station
QB_220	ASHOS-175	Aktobe Agricultural Experimental Station
QB_221	ASHOS-181	Aktobe Agricultural Experimental Station
QB_222	ASHOS-182	Aktobe Agricultural Experimental Station
QB_223	ASHOS-183	Aktobe Agricultural Experimental Station
QB_224	ASHOS-184	Aktobe Agricultural Experimental Station
QB_225	ASHOS-185	Aktobe Agricultural Experimental Station
QB_226	ASHOS-192	Aktobe Agricultural Experimental Station
QB_227	ASHOS-199	Aktobe Agricultural Experimental Station
QB_228	ASHOS-194	Aktobe Agricultural Experimental Station
QB_229	GB_083	State Variety Testing of the Republic of Kazakhstan
