# Supplementary material for: SSR-Based Analysis of Genetic Diversity and Resistance to Barley Scald and Net Blotch in a Collection of Barley from Kazakhstan
Source: Genes (Basel). 2026 Feb 25;17(3):261. doi: 10.3390/genes17030261 (PMC13025345; doi:10.3390/genes17030261)
Supplement: Supplementary file 1 [file genes-17-00261-s001.zip › Supplementary Table S2.xlsx]

## Sheet: Sheet1
Month	Kazakh Research Institute of Agriculture and Plant Growing (KRIAPG) 2022				Research Institute of Biological Safety Problems (RIBSP) 2024
	Temperature_mean, C°	Precipitations, mm	Relative humidity, %	Sunshine hours / month	Temperature_mean, C°	Precipitations, mm	Relative humidity, %	Sunshine hours / month
April	15.3	59.2	80	180	10.2	51.7	49	240
May	16.5	82.3	85	225	17.3	27.2	48	340
June	23.3	20.1	50	270	21.8	21.1	30	350
July	26.5	10.1	45	300	24.5	29.2	28	360
August	26.4	8.3	30	280	25.1	10.2	23	330
