# Supplementary material for: SSR-Based Analysis of Genetic Diversity and Resistance to Barley Scald and Net Blotch in a Collection of Barley from Kazakhstan
Source: Genes (Basel). 2026 Feb 25;17(3):261. doi: 10.3390/genes17030261 (PMC13025345; doi:10.3390/genes17030261)
Supplement: Supplementary file 1 [file genes-17-00261-s001.zip › Supplementary Table S3.xlsx]

## Sheet: Sheet1
ID	HVM03	HVM36	HVM04	HVM60	HvLEU	Bmag606	Bmag021	Bmag206	Bmac209	Bmag613	GBM1094	Bmag222	Bmag112
QB_143	168	111	0	120	182	110	138	258	192	176	138	141	170
QB_144	168	111	0	118	182	110	138	258	192	176	140	141	158
QB_145	168	107	197	120	182	0	0	258	188	178	140	141	158
QB_146	182	111	0	118	182	110	0	256	176	150	140	145	172
QB_147	182	107	203	120	182	142	0	246	176	150	140	141	158
QB_148	176	111	203	120	182	110	0	250	174	194	140	141	166
QB_149	168	109	0	118	182	110	0	258	188	150	140	141	158
QB_150	176	111	0	118	182	110	138	250	194	150	140	135	158
QB_151	182	109	203	120	182	110	140	252	176	176	138	141	158
QB_152	182	109	0	114	182	116	0	256	172	148	140	141	158
QB_153	180	109	197	114	182	110	0	268	172	148	140	141	166
QB_154	168	109	203	118	182	0	0	258	176	176	138	141	158
QB_155	196	111	203	118	186	110	0	250	192	176	140	141	178
QB_156	182	109	193	118	182	110	124	256	188	174	138	141	180
QB_157	182	107	203	120	182	128	140	252	172	176	138	141	158
QB_158	168	109	0	118	182	128	0	258	190	148	138	141	164
QB_159	176	111	203	120	182	0	0	248	172	194	140	141	158
QB_160	176	111	0	118	186	116	138	246	170	184	140	141	158
QB_161	176	109	0	118	186	110	138	246	192	186	140	141	178
QB_162	180	111	0	118	182	110	138	246	192	186	140	135	158
QB_163	168	109	0	118	182	110	0	258	186	148	138	141	158
QB_164	196	113	0	118	182	116	0	258	170	148	140	141	180
QB_165	168	109	197	118	182	128	124	258	190	150	138	141	178
QB_166	176	111	203	120	182	110	0	248	172	148	140	141	158
QB_167	176	111	0	118	182	116	138	246	190	184	140	135	158
QB_168	176	111	203	120	182	0	0	248	172	194	140	141	158
QB_169	176	111	203	120	182	110	0	248	174	194	140	141	158
QB_170	176	111	0	118	182	116	138	246	192	184	140	135	158
QB_171	176	113	203	118	186	116	0	260	172	150	138	141	158
QB_172	202	109	0	118	182	110	0	258	188	194	138	141	158
QB_173	176	109	203	118	182	128	0	250	188	154	138	177	172
QB_174	180	107	0	118	182	128	138	248	174	150	138	141	158
QB_175	168	109	197	118	182	122	124	258	174	150	140	141	158
QB_176	168	109	197	118	182	122	0	256	190	174	138	141	158
QB_177	168	109	0	118	186	106	138	246	172	176	140	141	180
QB_178	182	109	197	120	182	128	140	258	172	176	138	141	158
QB_179	182	109	203	118	178	106	140	248	172	154	138	177	158
QB_180	176	111	0	118	182	106	0	256	172	148	140	141	158
QB_181	168	113	0	118	186	112	138	246	192	150	140	141	158
QB_182	176	109	0	118	182	106	0	258	188	192	138	141	172
QB_183	182	109	197	118	178	106	0	266	172	148	140	141	158
QB_184	168	107	0	120	182	106	124	238	172	176	140	141	158
QB_185	192	107	197	118	182	136	0	252	172	154	140	141	158
QB_186	176	109	203	120	182	120	0	256	190	156	138	141	158
QB_187	176	109	197	118	178	106	0	266	172	148	140	141	158
QB_188	176	109	197	118	182	112	0	266	172	148	140	141	178
QB_189	192	109	203	120	182	106	140	256	192	176	138	141	180
QB_190	182	109	0	120	186	106	140	250	174	176	138	141	158
QB_191	182	113	203	118	182	106	138	258	174	176	138	141	158
QB_192	176	109	203	114	178	106	140	238	172	176	138	141	158
QB_193	176	113	203	118	182	106	140	256	174	176	138	141	180
QB_194	182	113	203	118	182	0	140	256	174	176	138	141	158
QB_195	202	109	203	118	186	106	140	248	174	176	138	141	158
QB_196	192	109	203	118	178	106	140	256	192	176	138	141	180
QB_197	192	109	203	118	178	106	140	256	192	176	138	141	180
QB_198	202	111	203	118	182	106	0	248	190	184	140	141	158
QB_199	182	107	203	118	182	106	138	248	172	176	138	141	178
QB_200	182	107	203	114	182	106	138	246	190	176	138	141	158
QB_201	182	107	203	120	178	106	138	248	172	176	138	141	158
QB_202	182	107	203	114	178	106	138	248	190	176	138	163	158
QB_203	180	107	203	114	182	106	0	248	190	154	138	141	158
QB_204	180	107	203	118	182	106	140	248	172	176	138	141	158
QB_205	180	107	0	118	178	106	0	258	172	148	138	141	158
QB_206	192	111	203	118	178	106	0	248	174	184	138	141	178
QB_207	196	109	203	118	186	110	140	258	192	176	138	141	158
QB_208	182	109	197	118	186	128	122	256	170	176	138	141	158
QB_209	182	109	203	114	182	110	0	248	190	154	138	163	178
QB_210	196	111	203	118	186	110	140	256	170	176	138	141	178
QB_211	182	113	0	114	182	110	0	238	170	176	138	163	172
QB_212	182	109	203	118	182	128	138	250	170	176	138	141	158
QB_213	202	111	0	120	186	110	138	236	186	186	138	141	180
QB_214	182	107	203	118	182	128	138	246	170	176	138	141	178
QB_215	182	107	203	118	182	128	138	248	170	174	138	141	158
QB_216	196	109	203	118	182	0	140	256	190	176	138	141	158
QB_218	180	109	203	118	186	0	0	246	190	194	138	141	158
QB_219	180	111	203	118	186	116	0	252	170	184	140	141	158
QB_220	196	109	203	118	190	126	140	238	172	174	138	141	158
QB_221	196	119	203	118	182	0	0	242	170	156	140	141	158
QB_222	180	111	0	118	186	0	134	242	190	184	138	141	158
QB_223	182	107	0	118	182	0	138	256	170	154	140	141	158
QB_224	180	109	197	118	182	110	124	256	186	174	138	141	158
QB_225	154	109	0	118	186	110	138	258	170	154	140	141	158
QB_226	182	109	0	120	182	132	138	238	170	176	138	141	158
QB_227	196	107	203	118	182	116	138	242	186	176	138	141	158
QB_228	168	107	197	118	182	106	124	258	172	176	138	141	158
QB_229	192	107	203	114	182	106	140	250	174	176	138	141	158
